# Supplementary material for: Individual and Joint Associations of Cancer Diagnosis and Handgrip Strength with Depression in European Middle-Aged and Older Adults
Source: Cancers (Basel). 2025 Feb 23;17(5):754. doi: 10.3390/cancers17050754 (PMC11899050; doi:10.3390/cancers17050754)
Supplement: Supplementary file 1 [file cancers-17-00754-s001.zip]

Archive with 1 entries (1 files):
- cancers-3396815-supplementary.pdf
